# Supplementary material for: Functional distinction in oncogenic Ras variant activity in Caenorhabditis elegans
Source: Dis Model Mech. 2024 Aug 14;17(8):dmm050577. doi: 10.1242/dmm.050577 (PMC11340813; doi:10.1242/dmm.050577)
Supplement: Table S1. Strains used in Lyu and Chamberlin [file dmm-17-050577-TableS1.xlsx]

## Sheet: ST1 Strains
Strains used in Lyu and Chamberlin
Strain name	genotype	source	comments
CM2711	guSi48; unc-119(ed9)	this paper	let-60(G12D) insertion, isolation #: I745 L3
CM2715	guSi51; unc-119(ed9)	this paper	let-60(+) insertion, isolation #: I738 C
CM2753	guSi54; unc-119(ed9)	this paper	let-60(G13E) insertion, isolation #: I744 L
CM2783	ccTi1594 unc-119(ed9); hjSi20 let-60(n1046)	Corchado-Sonera et al., 2022	let-60(G13E) maternal chimera strain
CM2796	guSi48; ccTi1594 unc-119(ed9); hjSi20	this paper	let-60(G12D) insertion, maternal chimera strain
CM2932	guSi51[gu284]; unc-119(ed9); let-60(gu283)	this paper	let-60(G13D) not backcrossed, isolation #: I825 B9.3
CM2945	let-60(gu287)	this paper	let-60(G13D) backcrossed, isolation #: I825 D2.9A
CM2946	let-60(gu282)	this paper	let-60(G13D) backcrossed, isolation #: I825 B7.2A
CM2949	guSi61; unc-119(ed9)	this paper	let-60(Q61R) insertion, isolation #: I759 F1b
CM2975	guSi64; unc-119(ed9)	this paper	let-60(G12C) insertion, isolation #: I834 M1
CM2976	guSi65; unc-119(ed9)	this paper	let-60(G13D) insertion, isolation #: I839 A1
CM2982	guSi61; ccTi1594 unc-119(ed9); hjSi20	this paper	let-60(Q61R) insertion, maternal chimera strain
CM3033	guSi67; unc-119(ed9)	this paper	let-60(G13R) insertion, isolation #: I862 I1
CM3035	guSi69; unc-119(ed9)	this paper	let-60(G12S) insertion, isolation #: I863 O4
CM3037	guSi51; let-60(n1046)	this paper	let-60(G13E) with let-60(+) insertion
CM3042	guSi67; ccTi1594 unc-119(ed9); hjSi20	this paper	let-60(G13R) insertion, maternal chimera strain
CM3043	guSi69; ccTi1594 unc-119(ed9); hjSi20	this paper	let-60(G12S) insertion, maternal chimera strain
CM3054	guSi54; let-60(n1046)	this paper	let-60(G13E) with let-60(G13E) insertion
CM3072	guSi65; let-60(gu287)	this paper	let-60(G13D) with let-60(G13D) insertion
EG4322	ttTi5605; unc-119(ed9)	Frokjaer-Jensen et al., 2008 (CGC)	used to construct Mos1 insertion lines
FX17749	szy-5(tm810)/hT2(qIs48)	National Bioresource Project
MT2124	let-60(n1046)	Caenorhabditis Genetics Center	let-60(G13E)
N2	C. elegans wild type (var. Bristol)	Caenorhabditis Genetics Center
PD2217	ccTi1594 unc-119(ed9); hjSi20	Artilles et al., 2019 (CGC)	used to construct maternal chimera strains
VC2645	hpo-18(ok3436)/nT1(qIs51)	Caenorhabditis Genetics Center
