# Supplementary material for: Functional distinction in oncogenic Ras variant activity in Caenorhabditis elegans
Source: Dis Model Mech. 2024 Aug 14;17(8):dmm050577. doi: 10.1242/dmm.050577 (PMC11340813; doi:10.1242/dmm.050577)
Supplement: Table S2. Primers used in Lyu and Chamberlin [file dmm-17-050577-TableS2.xlsx]

## Sheet: ST2 Primers
Primers used in Lyu and Chamberlin
	Internal ID	Sequence	Description
Primers for genotyping the let-60 locus and ttTi5605 insertions
	5166	GACTCATTCTCCGTCGTCTTC	PCR reaction for Cel-let-60 (pLK24) codons 12 and 13
	5167	TTTATACTCCTCACACGACACG	PCR reaction for Cel-let-60 (pLK24) codons 12 and 13
	5285	CTCCCACAGAAATCCTTCTCC	Sequencing primer for Cel-let-60 (pLK24) codons 12 and 13
	5168	CGATGAGTCAGAAGTTTGGAAG	PCR reaction for Cel-let-60 (pLK24) codons 61
	5169	CACTGACTGTTCGGAAGTCG	PCR reaction for Cel-let-60 (pLK24) codons 61
	5300	TCATCTGAATCCTTTACCCTCC	Sequencing primer for Cel-let-60 (pLK24) codon 61
	6449	TGTGGTTTCTGTGCTTCTGTGC	PCR reaction for Cel-let-60 (pLK24) genomic/endogenous locus (+PR 5169)
	5546	TGCACAACAAAGCCGACTACTC	PCR reaction for Cel-let-60 (pLK24) transposon insertion (+PR 5169)
	6447	TGCTTATCTCGAATGAGACCCTTG	PCR reaction for I825 wild type / absence of transposon confirmation
	6448	CGCCCAGGAGAACACGTTAG	PCR reaction for I825 wild type / absence of transposon confirmation
	6956	ATCATGGAGATGGTACAGATGC	PCR for insertion: left side outside
	6957	TCAGGAATGCTCTCCAACAC	PCR for single copy: left
	6960	GCCCTCTTAATGCGTTGTTTCTC	PCR for insertion: right side outside, and single copy: right
	6962	TAGGGTGCAGACAGAATAGGAAC	PCR for insertion: left side inside
	6966	TCTGATGAGAATCCTCCAGC	PCR for insertion: right side inside
Primers and sgRNA sequences for production of CRISPR alleles
	5164	gtagttggagatggaggagtgttttagagctagaaatagcaagt	guide RNA for pDD162 amplification (codon 13)
	4005	CAAGACATCTCGCAATAGG	reverse primer for pDD162 amplification
	6455	gtaATGACGGAGTACAAGCTTGTGGTAGTTGGAGATGGAGACGTTGGTAAATCAGCACTCACCATTCAACTCATCCAGAATC	G13D repair template
Primers for plasmid production and site-directed mutagenesis
	5512	tcgtggatccagatatcctgcaggaattccagcaacgcatcccaaattgtgtg	forward primer to amplify let-60(+) (for pLK24)
	5513	gcatcgcgcgcaccgtacgtctcgactcctcctgtggcttcttctc	reverse primer to amplify let-60(+) (for pLK24)
	5564	gtggtagttggagatggagaagttggtaaatcagcact	let-60 (G13E) forward primer
	5565	agtgctgatttaccaacttctccatctccaactaccac	let-60 (G13E) reverse primer
	6684	CAAGCTTGTGGTAGTTGGAGATGGACGAGTTGGTAAATCAGCACTCAC	let-60 (G13R) forward primer
	6685	GTGAGTGCTGATTTACCAACTCGTCCATCTCCAACTACCACAAGCTTG	let-60 (G13R) reverse primer
	5622	CAAGCTTGTGGTAGTTGGAGATGATGGAGTTGGTAAATCAGCACTCAC	let-60 (G12D) forward primer
	5623	GTGAGTGCTGATTTACCAACTCCATCATCTCCAACTACCACAAGCTTG	let-60 (G12D) reverse primer
	6495	CAAGCTTGTGGTAGTTGGAGATTGTGGAGTTGGTAAATCAGCACTCAC	let-60 (G12C) forward primer
	6504	GTGAGTGCTGATTTACCAACTCCACAATCTCCAACTACCACAAGCTTG	let-60 (G12C) reverse primer
	6772	CAAGCTTGTGGTAGTTGGAGATTCAGGAGTTGGTAAATCAGCACTCAC	let-60 (G12S) forward primer
	6773	GTGAGTGCTGATTTACCAACTCCTGAATCTCCAACTACCACAAGCTTG	let-60 (G12S) reverse primer
	5626	CGACATATTGGATACCGCCGGACGAGAAGAATATTCGGCGATGCGTG	let-60 (Q61R) forward primer
	5627	CACGCATCGCCGAATATTCTTCTCGTCCGGCGGTATCCAATATGTCG	let-60 (Q61R) reverse primer
	6567	CAAGCTTGTGGTAGTTGGAGATGGAGACGTTGGTAAATCAGCACTCAC	let-60 (G13D) forward primer
	6568	GTGAGTGCTGATTTACCAACGTCTCCATCTCCAACTACCACAAGCTTG	let-60 (G13D) reverse primer
