# Supplementary material for: Functional distinction in oncogenic Ras variant activity in Caenorhabditis elegans
Source: Dis Model Mech. 2024 Aug 14;17(8):dmm050577. doi: 10.1242/dmm.050577 (PMC11340813; doi:10.1242/dmm.050577)
Supplement: Table S3. Plasmids used in Lyu and Chamberlin [file dmm-17-050577-TableS3.xlsx]

## Sheet: ST3 Plasmids
Plasmids used in Lyu and Chamberlin
Strain name	Plasmid name	Description
MC2183	pBP1	guide RNA to target let-60, introduced into pDD162
MC2090	pLK24	Cel-let-60(+) introduced into pCFJ151
MC2092	pLK25	Cel-let-60(G13E) introduced into pLK24
MC2100	pLK28	Cel-let-60(G12D) introduced into pLK24
MC2108	pLK33	Cel-let-60(Q61R) introduced into pLK24
MC2197	pHL1	Cel-let-60(G12C) introduced into pLK24
MC2199	pHL3	Cel-let-60(G13D) introduced into pLK24
MC2201	pHL5	Cel-let-60(G13R) introduced into pLK24
MC2203	pHL7	Cel-let-60(G12S) introduced into pLK24
