# Supplementary material for: Functional distinction in oncogenic Ras variant activity in Caenorhabditis elegans
Source: Dis Model Mech. 2024 Aug 14;17(8):dmm050577. doi: 10.1242/dmm.050577 (PMC11340813; doi:10.1242/dmm.050577)
Supplement: Table S4. Sample sizes for data in Fig. 5B in Lyu and Chamberlin [file dmm-17-050577-TableS4.xlsx]

## Sheet: ST4 samples for F5B
Sample sizes for data in Figure 5B in Lyu and Chamberlin
	MT2124 (let-60(G13E))				CM3033 (Si(let-60(G13R)))				CM2711 (Si(let-60(G12D)))				CM2949 (Si(let-60(Q61R)))
mM U0126	trial_1	trial_2	trial_3	trial_4	trial_1	trial_2	trial_3	trial_4	trial_1	trial_2	trial_3	trial_4	trial_1	trial_2	trial_3	trial_4
0	76	58	110	33	44	69	75	35	42	38	31	35	39	48	34	52
1	65	40	64	55	45	76	59	64	21	31	20	41	73	50	36	68
2	91	37	61	81	37	49	36	49	36	33	28	50	68	51	46	61
3	53	53	65	73	46	62	64	56	28	45	33	53	54	55	63	43
6	52	53	54	59	60	51	55	30	37	54	62	29	61	18	56	50
10	53	52	54	53	45	51	49	35	30	50	42	27	44	55	54	34
30	34	43	50	52	37	47	35	39	30	43	40	28	53	51	53	55
	trial_5	trial_6	trial_7	trial_8	trial_5	trial_6	trial_7	trial_8	trial_5	trial_6	trial_7	trial_8	trial_5	trial_6	trial_7	trial_8
0	56	59	69	59	58	57	53	65	52	47	31	51	38	48	50	50
1	53	50	55	58	55	53	71	53	54	53	57	53	50	57	59	51
2	54	52	52	57	56	54	59	54	51	53	51	49	49	44	34	50
3	56	52	53	51	63	59	51	54	54	53	54	52	41	50	46	62
6	52	57	52	70	52	53	57	55	53	53	53	53	51	53	51	53
10	45	57	55	58	52	54	50	52	52	77	56	51	39	43	48	51
30	56	52	16	50	51	53	50	51	39	57	17	30	52	34	26	52
